# Supplementary material for: Single-cell transcriptomic profiling reveals specific maturation signatures in human cardiomyocytes derived from LMNB2-inactivated induced pluripotent stem cells
Source: Front Cell Dev Biol. 2022 Nov 28;10:895162. doi: 10.3389/fcell.2022.895162 (PMC9742441; doi:10.3389/fcell.2022.895162)
Supplement: Supplementary file 4 [file Table4.XLSX]

## Sheet: velocity top 300
gene
TFAP2A
GRHL2
ITGB6
BCAT1
EHD2
SPATS2L
LIMA1
MT2A
ANXA1
TNFRSF10B
RAB25
VGF
CDC42EP1
SPP1
ETS1
P2RY6
S100A10
NTM
MMP9
GSTO1
FHL3
CLIC1
TKT
IFI16
CREB3L1
SULF1
COL5A2
TRIB3
UGDH
NCOA7
DSC3
MTHFD2
CALR
PSAT1
DDR2
RFTN1
RAI14
EDIL3
MEST
PDIA3
TGFBI
DLK1
PLK2
LINC01638
TFPI
PDGFRB
COL3A1
ACTG1
PTGIS
GRIA4
SYNPO
FBN1
FN1
SYT1
SH3BGRL
SEZ6L
PDLIM3
BLVRB
AKNA
IRS2
DNAJC15
MDN1
LAMP3
SLC22A23
WARS
UNC5B
ASS1
ABLIM3
GARS
EPB41
HIF3A
CNTLN
GPAT3
INPP4B
SESN2
ULK4
HMCES
SH3GL3
GYG1
NPPA
ANKRD1
SYTL5
SIPA1L2
ATP13A3
CPEB4
HHIP
CENPK
CENPU
E2F2
MELK
LINC01224
ASF1B
UNC5B-AS1
SLC16A12
KIAA1324L
TMEM63C
CHCHD10
GOT1
PPFIA4
ADCY6
SLC7A11
FNIP2
SH3KBP1
PPP2R5A
AFAP1L1
KCNH2
POPDC3
SLC1A3
CLSTN2
CDC20
KIF20A
SORT1
TROAP
DEPDC1
PTTG1
PBK
MKI67
FOXM1
DLGAP5
SPAG5
NCAPG
NCAPH
CEP55
PRC1
KIF18B
A4GALT
PIF1
EMP2
LMOD1
AKAP6
NRP1
RASAL2
HOMER1
SPTB
HCN4
EPB41L3
PLXNA2
CHRM2
TBX5
COL2A1
CACNA1G
FRAS1
PRKAG2
DAG1
BVES
ADPRHL1
ATP2A2
CMYA5
TRIM55
MYO18A
RELN
DGKI
FAM78A
TTN
MAPRE2
USP13
CADPS
LRRC39
TSPAN32
CCDC69
MYH7B
PPP1R12B
DMD
STRIP2
PLN
FBXO32
ALPK2
USP2
MYH6
NEBL
LRRC49
FBXO40
ABLIM1
FILIP1
MYH7
SLC5A1
MASP1
ENO3
LAMA2
TBC1D4
WNK2
RBM24
RYR2
FSD2
MYO18B
PROX1
SCN5A
MTSS1
CKMT2
ADAM11
MYBPC3
TNNT2
BMT2
ACTN2
SLC8A1
C1orf105
SPHKAP
ERBB4
TRDN
AASS
KIF26B
MCC
MATN2
ZNF710-AS1
CXXC4
WWTR1
HRH2
EHD3
FOXO1
LIMS2
PDGFD
NUDT4
CORIN
EPHA4
ASB2
ADAMTS12
MIR1-1HG
VCAM1
FREM1
TLCD4
LDB3
ADAMTS6
RAB3IP
HIPK3
NAV1
USP28
HSPG2
FBXL7
WNT5B
PDK1
MITF
BMP7
CCDC141
COL18A1
VCAN
TRIM54
JPH1
RCSD1
TECRL
SRL
PKP2
RNF207
RBM20
TMOD1
MYOM1
MYL4
MYLK3
UNC45B
SMYD1
MYOCD
EMILIN2
PPP1R14C
MLIP
LMO7
SMPX
B4GALNT3
TACC2
SNTA1
FHOD3
SCUBE3
FAM189A2
CASZ1
ALPK3
PLCXD3
SEMA3A
DAAM1
NID2
SH3PXD2A
MGAT5
IDH2
NREP
CTNNA3
STK39
RNF150
ARHGAP31
MAN1C1
GPRIN3
LTBP1
YPEL2
SORBS2
PALM2-AKAP2
NEXN
SPTAN1
GCNT2
TCEA3
SLCO3A1
CACNB2
MEF2C
RBM38
KLHL31
ACOT11
CACNA1C
ADCY5
AGL
SIRPA
JPH2
PDLIM5
LGR4
ESRRG
BMP5
